# Supplementary material for: Assessing the Tsetse Fly Microbiome Composition and the Potential Association of Some Bacteria Taxa with Trypanosome Establishment
Source: Microorganisms. 2022 May 31;10(6):1141. doi: 10.3390/microorganisms10061141 (PMC9229743; doi:10.3390/microorganisms10061141)
Supplement: Supplementary file 1 [file microorganisms-10-01141-s001.zip]

Archive with 4 entries (3 files):
- microorganisms-1731762-supplementary-2/
- microorganisms-1731762-supplementary-2/Suplementary Table S1_Bouka et al.xlsx
- microorganisms-1731762-supplementary-2/Suplementary Table S2_Bouka et al.pdf
- microorganisms-1731762-supplementary-2/Suplementary Table S3_Bouka et al.pdf
