# Supplementary material for: Assessing the Tsetse Fly Microbiome Composition and the Potential Association of Some Bacteria Taxa with Trypanosome Establishment
Source: Microorganisms. 2022 May 31;10(6):1141. doi: 10.3390/microorganisms10061141 (PMC9229743; doi:10.3390/microorganisms10061141)
Supplement: Supplementary file 1 [file microorganisms-10-01141-s001.zip › microorganisms-1731762-supplementary-2/Suplementary Table S1_Bouka et al.xlsx]

## Sheet: Feuil1
Supplementary Table S1: Summary of bacterial abundances in different individual tsetse samples
Genus	b3	M1	M10	M11	M12	M13	M14	M15	M16	M17	M18	M19	M2	M20	M3	M4	M5	M6	M7	M8	M9	T100n10	T100n11	T100n12	T100n2	T100n46	T100n47	T11n4	T11n5	T138n13	T140n10	T157n14	T15n2	T160n20	T162n14	T162n15	T17n4	T18n1	T18n19	T18n2	T18n23	T18n31	T18n4	T18n5	T19n10	T19n12	T19n14	T19n15	T19n16
Wigglesworthia	0.802882	0.957064	0.740246	0.533421	0.370728	0.791735	0.258658	0.970111	0.998464	0.0758704	0.998821	0.851451	0.29818	0.802646	0.567554	0.513083	0.854293	0.324354	0.470363	0.441807	0.703538	0.616919	0.0980823	0.0878805	0.966315	0.546241	0.928627	0.210422	0.0484503	0.447967	0.928994	0.976942	0.961732	0.961414	0.974522	0.995639	0.989251	0.223613	0.99742	0.0372709	0.881061	0.83847	0.125081	0.703211	0.306028	0.0130215	0.552005	0.151337	0.028365
Serratia	0.0873924	0.00120393	0.0666429	0.0908097	0.20728	0.0469527	0.0126903	0	0.000479351	0.00138817	0.000221122	0.0010565	0.0838772	3.68541e-05	0.00202698	0.00119162	0.0154294	0	0.134138	0.114776	0.0862285	0.0057741	0.348374	0.339238	0.00987691	0.196609	0.028537	0.00852548	0.0110684	0.224985	0.0108475	0	0.00119166	0.00799735	1.22847e-05	0	0.000798467	0.320156	0.000245691	0.00670729	0.00907829	0.0616562	0.450819	0.123664	0.310635	0.0101715	0.251692	0.351789	0.00784983
Pantoae_Klebsiella_Enterobacter_Kluyvera	0.0296918	0.00287469	0.0427989	0.118881	0.105771	0.0197786	0.0024324	0.000651098	0.000626844	0.00111791	0.000233407	0.000221128	0.105449	1.22847e-05	1.22847e-05	0.000589666	0.0323575	0.296665	0.139998	0.0827252	0.0835258	0.0327158	0.336458	0.349876	0.00567554	0.0385504	0.00848863	0.614474	0.843532	0.051965	0.0110318	0.00686707	0.0236121	0.00379598	0.00583524	0.000737083	0.00913938	0.125977	0.000196553	0.949462	0.009066	0.0151346	0.121642	0.0333178	0.105404	0.960813	0.0492967	0.114863	0.956083
Pseudomonas	0.00874661	0.000638821	0.0275662	0.0377759	0.0102454	0	0.00501222	0.000110564	1.22911e-05	0	0.000368537	0.000835371	0.0379685	2.45694e-05	0.00357485	9.82777e-05	0.0132059	0.0954118	0.034889	0.0363013	0.0359091	0.0861692	0.0926156	0.0955212	0.00517186	0.12629	0.0166824	0.0858322	0.0493716	0.16087	0.00724807	0.00224807	0.000245703	0.00358714	0.00328002	0.000872214	1.22841e-05	0.0403911	2.45691e-05	0.00286227	0.00232178	0.0491137	0.115708	0.0357011	0.1563	0.00936072	0.0667404	0.182823	0.0024692
Staphylococcus	0.0621476	0	0.0237458	0.11049	0.0838309	0	0.00857483	0	0	0.00119162	0	0.0004054	0.00221247	2.45694e-05	0.00280091	6.14236e-05	0.0222965	0.0953136	0.0970258	0.0384634	0	0.00475442	0.0424811	0.0277129	0.00889413	0.0162531	0.00239549	0.0151714	0.0145326	0.0149752	0.0100244	0.00427503	0.0012408	0.00180585	0.00485246	0.00062652	0.000171977	0.229215	1.22846e-05	0.000847624	0.00843949	0.00554034	0.0700711	0.0220153	0.02027	0.00147413	0.0227259	0.0312035	0.00140044
Acinetobacter	0.00320627	0.0373096	0.0213257	0.00831685	0.166482	0.0172479	0.00620385	0.028206	4.91642e-05	0.000221125	0	0.000110564	0.181324	0	0.123547	0.00020884	0.0125671	0.0123457	0.0580337	0.0459448	0.0065602	0.0502592	0.0186853	0.0139056	0.00180585	0.019312	0.00329226	0.0205275	0.0143607	0.0255648	0.00407857	0.0021498	0.003145	0.00480332	0.0014496	0.000110562	0.000122841	0.0205641	0.000356252	0.00108103	0.0109087	0.00937312	0.0431065	0.0406644	0.0321986	0.00138814	0.0176156	0.0425056	0.00173212
Stenotrophomonas	2.45691e-05	4.914e-05	0.00880792	0.0126043	0	0.00229727	0	0	0	0	3.68537e-05	3.68546e-05	0	0	0.000982777	0	0.00932398	0	0.0104421	0.0135132	0.0212039	0.0451608	0.0377514	0.0419379	0	0.0389312	0.00874661	0.031387	0.00848863	0.0602695	0	0.000331683	0	0	0.000245694	0	4.91364e-05	0.0146553	0	0.000687927	0	0.0155523	0.0422835	0.0111551	0.0345082	0.00245688	0.0286837	0.0816943	0.000675651
Burkholderia	0.003022	0	0.00955727	0	0.000528243	0.102382	0.699181	0	0	0.919093	0	0.142664	0	0.168485	0.0735608	0.471794	0.00117932	0	0.000233412	0.0156262	0	0	0	0	0	0	0	0	0	0	0	0	0	0	0	0	0	0	0	0	0	0	0	0	0	0	0	0	0
Unclassified	0.000847635	0.00036855	0.0156258	0.0221128	0	0	0	0.000184273	4.91642e-05	0.000184271	1.22846e-05	0.00181816	0.0754453	0.0287585	0.0128007	0.0125918	0.00454529	0.00701431	0.000565104	0.0202821	0.00753071	0.105506	0.00460682	0.0147286	0.000737083	0.00786241	0.00234635	0.00269032	0.00255519	0.00218671	0.018501	0.00496296	0.000909102	0.00944694	0.00653547	0.00117933	0.000221114	0.00906589	0.000171984	0.00030711	0.0107613	0.000847635	0.00300972	0.0053564	0.0131694	0.000810771	0.00366071	0.013931	0.000233407
Listeria	0.000171984	0	0.0198025	0.061756	0.0434265	0.0114863	0	0	3.68732e-05	1.22847e-05	1.22846e-05	0	0	0	0	0	0	0.0401818	0.0384025	0.0560183	0.039828	0.000319418	0	0.00173206	0	0.000159705	0	1.22846e-05	0	0	0	0	0	0	0	0	0	0	0	2.45688e-05	0	0.00013513	0	0	0	0	1.22843e-05	1.22849e-05	0
Methylophilus	0.001511	0	0.000147413	0	0	0	0.000417685	0	4.91642e-05	0.000282548	3.68537e-05	1.22849e-05	0.00409307	0	0.00062652	4.91388e-05	0.00547891	0.00157238	0	0	0.00300983	0.0275928	0.0022727	0.00550328	0.000147417	1.2285e-05	0	0.00858691	0.000356252	0.000208843	0	0	0.00404182	9.82777e-05	0	0	2.45682e-05	0.00254287	0.000798496	7.37065e-05	0.0402565	0	0.000491382	0.00132681	0.00331691	0.000147413	9.82741e-05	0.00117935	0.000147415
Delftia	0	4.914e-05	0.00222348	0.00108107	0.00111791	0.00410314	0	0.000343976	0	0	0	0	0.0582372	0	0.20185	2.45694e-05	0	0.105338	2.45697e-05	0.109346	0	0.00138824	0.00785003	0.00421345	1.22847e-05	0.00206388	0	0.000147415	0.00154785	0.00355032	8.5994e-05	0	2.45703e-05	0	0	8.5993e-05	0	0.00184266	0	0	0.000417675	0.000859919	0.00324312	0.000270277	0.00361175	0	0.000909035	0	2.45691e-05
Orbus	0	0	0	0	0	0	0	0	0	0	0	0	0	0	0	0	0	0	0	0	0	2.45706e-05	0	0	0	0	0	0	0	0	0	0	0	0	0	0	0	0	0	0	0	0	0	0	0	0	0	0	0
Enhydrobacter	0	0	0.0178615	0	0	0	0.0044594	0.000110564	0	6.14236e-05	0.00013513	0	0	0	0.00200241	0	0.000638797	0.0210552	2.45697e-05	0.0115108	0.0103686	0.00450871	0.00384516	0.00499963	0	0	0	0	0.00158471	0	0.00148647	3.68537e-05	0	0	0.000896784	0	2.45682e-05	0.0109577	1.22846e-05	0	0.00101962	0.000331683	0	0.00197794	0	9.82753e-05	0	0.00384516	6.14228e-05
Achromobacter	0	0	0	0	0	0	0	0	0	0	0	0	0	0	0	0	0	0	0.000233412	0	0	0	0.00589673	0.00660885	0	0.00487715	0.000491382	0	0.00321855	0.00664611	0	0	0	0	0	0	0	0	0	0	0	0.00211294	0.00689164	0.000982825	0.00808344	0.000171982	0.00303421	0.0140047	0
Bacillus	0	4.914e-05	0.000270257	0	0	0.000958219	0	7.37092e-05	0	0.000122847	2.45691e-05	0	0.106567	0	0.00130218	0	0.00981536	0	0.00496308	0.000503673	0.000184275	0.000503698	0	4.91364e-05	0.00041768	1.2285e-05	0	3.68537e-05	0	1.22849e-05	0.00346433	0	6.14258e-05	0.00299747	0.000147417	0.000184271	2.45682e-05	0.000282541	0	1.22844e-05	0	1.22846e-05	0	0	1.22849e-05	0	0	0	0
Aquabacterium	0	4.914e-05	0	0	0	0	0	0	0	0	0	0	0	0	0.000257979	0	0	0	0	0	0	0.00179366	0.000393116	0.000737046	1.22847e-05	6.14251e-05	1.22846e-05	1.22846e-05	1.22846e-05	0	0.000503679	0.000282545	0.000884532	0.000896784	0.000270264	6.14236e-05	0	0	0.000233407	1.22844e-05	0.00587202	0	0.000307114	6.14266e-05	0.00136362	1.22844e-05	0.000380812	0.00113021	0
Vagococcus	0	0	0	0	0	0	0	0	0	0	0	0	0	0	0	0	0	0	0	0	0	0	0	0	0	0	0	0	0	0	0	0	0	0	0	0	0	0	0	0	2.45691e-05	0	0	0	0	0	0	0	0
Enterococcus	0	0	0	0	0	0	0	0	0	0	0	0	0	0	0	0	0	0	0.000515964	0.000135132	0	0.000221136	0	0	0	0	0	0	0	0	0	0	0	0	0	2.45694e-05	0	0.000737065	0	0	0	1.22846e-05	0	0	0	0	0	0	0
Geobacillus	0	0	0	0	0	0	0	0	0	0	0	0	2.4583e-05	0	0	0	0	0	0	0	0	0.000417701	0	0	0	0	0	0	0	0	0.000417685	0	0.000184277	0.000196555	0	8.5993e-05	0	0	2.45691e-05	0.000626505	0.000343968	1.22846e-05	0.00996278	0.0192265	0.00307122	0	0	0.000626528	0.000872204
Legionella	0	0.0002457	0.00122844	0.000159703	0.000700228	0	0	7.37092e-05	0	1.22847e-05	1.22846e-05	0	0.0319456	0	0.0045822	0	0.000663366	9.82741e-05	0	0.00991376	0	0.000442271	7.37092e-05	0.000429944	2.45694e-05	0	0	4.91382e-05	0	0	0.000294837	1.22846e-05	0.000245703	0.000196555	0.000135132	0	4.91364e-05	0	3.68537e-05	1.22844e-05	0.00289916	0	0.000540521	0.000503698	0.000110564	1.22844e-05	0.000589644	0.00230955	2.45691e-05
Holophaga	0	0	0	0	0	0	0	0	0	0	0	0	0	0	0	0	0	0	0	0	0	0.00686749	6.14243e-05	0.00168292	0.000122847	0.000307125	6.14228e-05	1.22846e-05	0.000147415	7.37092e-05	0.00114249	0.000724789	4.91407e-05	0.00163387	0.000749367	0.000159701	8.59887e-05	0	0	0	4.91382e-05	0.000208838	6.14228e-05	0.000122853	0.0013759	4.91376e-05	0.000454518	0.00223584	0
Streptococcus	0	0	0.00142499	0	0.00938552	0.00085994	9.82789e-05	0	0.000172075	0.000368541	8.59919e-05	0.000110564	0	1.22847e-05	0.000675659	0.000147417	0.0116703	0.000651066	0.00923822	0.00146188	0.000589681	0.00509841	0	0.00027025	0.000638805	0	0	0.000110561	0.000724789	2.45697e-05	2.45697e-05	0	0	0.000135132	0	1.22847e-05	0	0	0	0	0.00120389	0	0	0.000356274	0	0	0	0	0
Cupriavidus	0	0	0	0	0	0	0	0	0	0	0	0	0	0	0	0	0	0	0	0	0	0	0	0	0	0	0	0	0	0	0	0	0.00121623	0	0	1.22847e-05	0	0	0.000233407	0	0.00805867	0	0	0	0	0	0	0	0
Dechloromonas	0.000221122	0	0	0	0	0	0	0	0	0	0	0	0	0	0	0	0	0	0	0	0	0	0	0	0	0	0	0	0	0	0	0	0.000589688	4.91388e-05	0	0	0	0	0.000147415	0	0.00282545	0	0	0	0	0	0	0	0
Pseudomonas_Escherichia	0	0	0	0	0	0	0	0	0	0	0	0	0	0	0	0	0	0	0	2.45694e-05	0	0	0	0.0023954	0	0.00235872	0.000319399	1.22846e-05	0	0.000700237	0	0	0	0	0	0	0	0	0	0	0	0.000614228	0	0	0	0	0	1.22849e-05	1.22846e-05
Ralstonia	0	4.914e-05	0.000577367	0.00219899	0	0.00100736	0.00163389	0	0	4.91388e-05	0	0.00127763	0.00116769	0	0.000356257	9.82777e-05	0.00461899	0	0.00090908	0	0.0012285	0	0	0	0	0	0	0	0	0	0	0	0	0	0	0	0	0	0	0	0	0	0	0	0	0	0	0	0
Methyloversatilis	0	4.914e-05	0.000147413	0	0.000393111	0.00119163	0	0.000135133	1.22911e-05	2.45694e-05	0	0	0.0135084	0	0.000945923	0	0.00178126	0	0	0.000872214	0.00029484	0.0018428	1.22849e-05	0.000110557	1.22847e-05	8.59951e-05	0	0.00179355	4.91382e-05	0	0.00153561	0.00109333	2.45703e-05	0.000933638	0.00100735	0.000196555	1.22841e-05	0	0	0	0.000442244	1.22846e-05	0	0	0.000122849	1.22844e-05	9.82741e-05	0.000282552	0
Comamonas	0.00013513	0	0	0	0	0	0	0	0	0	0	0	0	0	0	0	0	0	0	0	0	0	0.000540534	0	0	0	0	0.000184268	0	0	0	0	0.000221133	0	0	1.22847e-05	0	0	0	0	0.00162156	0	0.00524551	0	0.000393116	0	0.00106873	0.000663383	0
Kinneretia_Roseateles_Pelomonas_Mitsuaria	0	0	0	0	0	0	0	0	0	0	0	0	0	0	0	0	0	0	0	0	0	0	0	0	0	0	0	0	0	0	0	7.37074e-05	0.000319414	1.22847e-05	0	0	0	0	8.59919e-05	0	0.0018304	0	0	0	0	0	0	0	0
Peredibacter	0	0	0	0.000393116	0	0	0	0	0	0	0	0	0	0	0.000282548	6.14236e-05	0.00013513	0	0	0	0	0	0	6.14205e-05	0	0	0	0	0	0	0	0	6.14258e-05	0	4.91388e-05	0	0	0	0	1.22844e-05	0.00148643	0	0.000196553	8.59972e-05	0	0	0.000933604	0.00355032	0
Aerococcus	0	0	0	0	0.000110562	0	0.000638813	0	4.91642e-05	0	0	0	0	0	0.000257979	0	0	0	0	0.000773937	0	0.00171994	0	0.000405376	0.000135132	1.2285e-05	0	1.22846e-05	0	0	0.000319406	0	0	0	1.22847e-05	0	1.22841e-05	0	0	0	1.22846e-05	0	0.00133902	0	2.45697e-05	0	0	0	4.91382e-05
Total	1	1	1	1	1	1	1	1	1	1	1	1	1	1	1	1	1	1	1	1	1	1	1	1	1	1	1	1	1	1	1	1	1	1	1	1	1	1	1	1	1	1	1	1	1	1	1	1	1
[truncated: 144 more columns]
